# Supplementary material for: Multifactorial Analysis Identifies Conditions for Robust HCoV-OC43 Replication in Primary Human Bronchial Epithelial Cells Cultured at Air–Liquid Interface
Source: Cells. 2026 May 30;15(11):1010. doi: 10.3390/cells15111010 (PMC13256164; doi:10.3390/cells15111010)
Supplement: Supplementary file 1 [file cells-15-01010-s001.zip]

Archive with 3 entries (3 files):
- Supplementary File_S1_Figures and Tables.pdf
- Supplementary File_S2_Experimental Design Matrix including raw data.xlsx
- Supplementary File_S3_DoE Power analysis.xlsx
