# Supplementary material for: Multifactorial Analysis Identifies Conditions for Robust HCoV-OC43 Replication in Primary Human Bronchial Epithelial Cells Cultured at Air–Liquid Interface
Source: Cells. 2026 May 30;15(11):1010. doi: 10.3390/cells15111010 (PMC13256164; doi:10.3390/cells15111010)
Supplement: Supplementary file 1 [file cells-15-01010-s001.zip › Supplementary File_S2_Experimental Design Matrix including raw data.xlsx]

## Sheet: 120variablecombinations
ID	pHBEC passage number	Duration of ALI culture before infection [days]	Timepoint of last mucus wash relative to infection [d]	Number of sequential mucus washes	Infection route	Duration of virus inoculation [h]	Interval between infection and harvest [d]	Cell lysate	Log10 [Cell lysate]	Apical wash	Log10 [Apical wash]	Basal medium	Log 10 [Basal medium]
1	1	3	0	1	apical	1	1	12967512	71128566586	602632,3	57800524054	2896,06	34618075552
2	1	3	-3	1	basal	6	3	252586180	84024095849	67447,29	48289645046	10351953	70150222915
3	1	3	-3	1	apical	1	3	107604500	80318304338	2258049,8	63537335158	10125,11	40053997501
4	1	3	-3	1	basal	1	1	3535280,6	654842389	40221,03	4604453188	8718484,6	69404410048
5	1	3	0	3	basal	6	1	15759618	71975456863	11445,86	40586484295	9463215,6	69760387347
6	1	3	-3	1	apical	6	1	23017520	73620585292	753543,28	58771082012	1826,71	32616696062
7	1	3	-3	1	basal	1	1	9743610,6	69887199192	undetermined	undetermined	7640065,6	68830970876
8	1	3	0	3	basal	1	3	117841900	80712997362	1555949	61919953578	13857868	71416964202
9	1	3	-3	1	apical	6	1	19179105	72828283368	812537,74	59098435418	157374,25	51969336734
10	1	3	-3	3	apical	1	1	12505610	70971048806	423074,68	56264170346	9184,41	39630512628
11	1	3	-3	1	apical	1	3	6040282,4	67810572436	1727603,9	62374441758	8123,35	39097351655
12	1	3	0	3	apical	6	3	78630070	78955886623	-	-	1273757,03	61050865939
13	1	10	-3	3	basal	3	2	23930404	73789500306	67619,91	48300745884	11529023,4	70617925207
14	1	10	0	3	apical	3	2	42379464	76271554596	244293,34	53879116273	2762,28	3441267699
15	1	10	-3	3	apical	6	3	20963286	73214593594	269079,54	54298806766	8257,87	39168680417
16	1	10	-3	3	apical	6	3	64049770	78065175746	458722,1	56615496638	5024,38	37010824782
17	1	10	-3	1	apical	1	1	1592349,68	62020384449	144374,65	51594909444	8439,45	39263141445
18	1	10	-3	3	basal	3	2	12437428	70947305796	14082,77	41486880864	10099090	70042822425
19	1	10	0	1	basal	3	2	933700,54	597020761	undetermined	undetermined	7512357,6	68757762528
20	1	10	0	3	apical	3	2	17296022	7237946229	337398,28	55281428643	9102,59	39591649816
21	1	10	0	1	basal	3	2	27992530	74470421523	100738,46	50031953075	10619636	70261096311
22	1	10	0	1	apical	6	3	4937846,8	66935376115	226543,68	5355151951	5762,34	37605988797
23	1	10	-3	1	apical	1	1	2526211,4	64024696906	87897,11	4943974596	6321,85	3800844187
24	1	10	0	1	apical	6	3	3456841,6	65386794797	224974,5	53521332953	6308,46	37999233537
25	1	18	-3	1	basal	1	3	195761,18	52917265742	undetermined	undetermined	7547962,2	68778297166
26	1	18	0	1	apical	1	3	729661,4	58631213721	230140	53619921088	4779,97	36794251709
27	1	18	0	3	basal	6	3	104395630	80186823195	2889655	64608459948	10684149	7028739936
28	1	18	-3	3	apical	6	1	5193767,2	67154824794	220889,52	53441751115	5865,45	3768301337
29	1	18	-3	1	basal	1	3	59535810	77747782667	1011067	60047799358	6919183	68400548171
30	1	18	-3	3	apical	6	1	2218079	63459770101	107497,25	50313973543	7168,36	38554198078
31	1	18	0	1	apical	6	1	2482824,8	63949460747	145526,31	51629415174	3371,62	35278386213
32	1	18	-3	1	apical	3	2	5295723,2	67239252771	148893,45	5172875593	6398,5	38060781743
33	1	18	0	3	basal	1	1	3191351	65039745726	undetermined	undetermined	undetermined	undetermined
34	1	18	-3	1	apical	3	2	7777036	68908141093	224720,16	53516420354	5683,7	37546311467
35	1	18	-3	1	basal	6	1	7586312,4	68800307227	7292,07	3862850829	11950969	70774031199
36	1	18	-3	3	apical	1	3	517919,76	57142624808	80869,04	49077822876	10080,03	40034618247
37	3	0	0	1	apical	6	1	162642520	82112340947	23171182	73649481884	11536042	40620568285
38	3	0	0	1	basal	6	1	47329780	76751344858	1652267,6	62180803867	44199868	46454209724
39	3	0	0	3	basal	1	1	12219112	40870396456	376116,28	5575322132	33432876	45241737376
40	3	0	0	3	apical	3,5	1	35894172	75550239396	7282068,8	68622547778	2442582	33878491523
41	3	8	-7	1	basal	1	1	318929,58	55036948009	undetermined	undetermined	25448,1	44056553627
42	3	8	-7	1	basal	6	1	509084,2	57067896184	28161214	44496513728	22541734	43529873207
43	3	8	-7	2	apical	1	1	7837911,2	68942003388	23353286	4368347998	undetermined	undetermined
44	3	8	-7	2	apical	1	1	1954610,8	62910602941	47266606	46745544187	undetermined	undetermined
45	3	8	-7	2	basal	3,5	1	355719,06	5551107136	26661132	44258785851	99983,32	49999275536
46	3	8	-7	3	apical	6	1	6015982,4	6779306557	94318,4	49745964249	undetermined	undetermined
47	3	8	-4	1	apical	1	1	1116198,12	60477412867	34283296	45350825684	undetermined	undetermined
48	3	8	-4	2	basal	3,5	1	1308248	61166900795	146609888	4166163262	28828284	44598187918
49	3	8	-4	3	basal	6	1	622207,04	57939349207	24521004	43895382482	18627612	42701571833
50	3	14	0	1	apical	1	1	246589,8	53919751084	42070748	46239802337	undetermined	undetermined
51	3	14	0	3	apical	3	1	2003138,4	63017109564	308055,94	54886295874	undetermined	undetermined
52	3	14	0	3	apical	6	1	2308335,32	63632988968	115948,48	50642650597	undetermined	undetermined
53	3	15	0	1	basal	3,5	1	1207847,2	60820119969	21653364	43355253766	54920214	47397322208
54	3	15	0	2	basal	1	1	3035162,8	64821819907	undetermined	undetermined	undetermined	undetermined
55	3	24	-7	1	apical	6	1	954767,5	59798976273	52584,3	4720856097	undetermined	undetermined
56	3	28	-7	2	apical	3,5	1	2896828,8	64619228295	202189,06	53057576532	undetermined	undetermined
57	3	28	-7	3	basal	1	1	3338805	65235910552	28144,41	44493921488	32831,5	45162907252
58	3	28	-7	3	basal	6	1	455217,9	5658219331	undetermined	undetermined	32295134	45091370909
59	3	28	-3,5	1	apical	3	1	701375,46	58459505665	140110,76	51464714888	undetermined	undetermined
60	3	28	-3,5	1	basal	6	1	78522236	48949926581	19040747	42796839825	30719548	44874148213
61	3	28	-3	3	apical	1	1	2065321	63149875609	86571,21	49373734877	undetermined	undetermined
62	3	28	0	1	basal	1	1	148862354	51727848823	undetermined	undetermined	24157,4	43830501904
63	3	28	0	2	apical	6	1	1180740	60721542761	180255,68	52558889586	undetermined	undetermined
64	3	28	0	3	basal	6	1	122872374	50894542493	634536320	88024564856	27995688	44470911448
65	3	0	0	1	apical	1	2	334427500	85243019823	76149530	78816672272	6479978	38115735314
66	3	0	0	3	basal	1	2	51550050	77122290909	2868098,4	64575940472	271741,76	54341563839
67	3	14	0	2	basal	6	2	3301604,4	65187250346	29187652	44651991596	26199382	44182910472
68	3	28	0	3	apical	1	2	2394674,4	63792464714	277066,96	54425847396	undetermined	undetermined
69	3	28	0	3	basal	3	2	1533648,4	61857258059	79565,1	4900722613	64111524	48069361007
70	3	0	0	2	apical	3,5	2,5	352450560	85470982049	74109050	78698712461	65322476	4815062638
71	3	7	-4	2	apical	3,5	2,5	20225045	73058894966	287819,6	54591203653	undetermined	undetermined
72	3	8	-7	1	apical	6	2,5	4119127,8	66148052666	123830586	50928279281	undetermined	undetermined
73	3	8	-7	3	basal	3	2,5	2155741,8	63335967428	6598,56	381944917	97421,9	49886565953
74	3	8	-4	1	basal	1	2,5	44047400	76439202783	45627714	46592287107	44983,9	46530571051
75	3	8	-4	1	apical	3,5	2,5	82853864	79183127671	475261,56	56769326892	undetermined	undetermined
76	3	8	-4	2	basal	3,5	2,5	32367770	75101127794	91032,22	4959195134	43190,25	46353857179
77	3	8	-4	2	basal	3,5	2,5	49281590	76926847113	299080,62	54757882723	55783194	47465033772
78	3	8	-4	3	apical	3,5	2,5	15002612	71761668776	266899,02	54263469791	undetermined	undetermined
79	3	8	-4	3	apical	6	2,5	28294944	74517088387	823667	59157516664	7656775	38840458852
80	3	8	-3,5	2	basal	6	2,5	10649556	70273315016	41858834	46217871267	44618,08	46495108778
81	3	15	-3	2	basal	3,5	2,5	72967684	78631305619	3881536,8	6589003708	33215,16	45213363488
82	3	15	0	1	basal	3,5	2,5	69029220	78390329661	190179,84	52791644777	29763576	44736851091
83	3	17	-3	2	apical	3,5	2,5	31311696	74957065918	86234434	49356807172	undetermined	undetermined
84	3	17	-3	2	basal	3,5	2,5	55325676	77429267291	291111,36	54640591532	23214,67	43657625145
85	3	18	-3,5	2	apical	3,5	2,5	13951472	71446200318	165942,42	52199574193	undetermined	undetermined
86	3	24	-7	2	basal	6	2,5	65633910	78171282772	331192,3	55200802312	331192,3	55200802312
87	3	24	-7	3	apical	1	2,5	165718,56	52193711509	64684732	48108017831	32226,87	45082181272
88	3	28	-7	1	basal	1	2,5	5233677,2	67188069329	179669,26	52544737791	58143946	47645045023
89	3	28	-3	2	basal	3,5	2,5	49342760	76932234382	1232960,16	60909490437	26266182	44193969492
90	3	28	-3	2	apical	6	2,5	4941140	66938271592	1349965,8	61303227662	29375794	3467989614
91	3	28	0	1	apical	3,5	2,5	361308,68	55578783951	548018	57387948234	undetermined	undetermined
92	3	14	0	2	apical	1	3	19923575	7299367269	36890,26	45669117161	16805954	42254631705
93	3	0	0	1	basal	1	4	7769678,8	68904030654	28973360	74619988626	282863,72	54515772486
94	3	0	0	1	basal	3,5	4	54652144	7737607204	7356896,8	6866694664	470427,1	56724923323
95	3	0	0	2	apical	6	4	643904320	88088213388	223326160	83489395985	41133394	46141945455
96	3	0	0	3	apical	1	4	762815680	88824196116	429410200	86328723562	120457,5	50808338455
97	3	0	0	3	basal	6	4	212172860	83266898305	68038310	78327535177	40478116	46072202906
98	3	7	-7	2	apical	6	4	10738095	70309272419	289313,42	54613685792	undetermined	undetermined
99	3	7	-7	3	apical	1	4	14455020	71600186969	268035,08	54281916375	undetermined	undetermined
100	3	8	-7	1	apical	3	4	68187260	78337032393	258421,1	54123279708	1904,27	32797285256
101	3	8	-7	1	basal	6	4	73754896	3867790855	130242,98	51147543245	118404434	50733679661
102	3	8	-7	2	basal	3	4	4169550	66200891861	106687872	50281150528	61974106	47922102706
103	3	8	-7	3	basal	1	4	86020920	79346040831	4337276,8	66372171392	82793	49179936195
104	3	8	-7	3	basal	6	4	1962391,4	62927856319	96342,4	49838174609	156754454	51952198897
105	3	8	-3,5	2	apical	3	4	39798410	75998657218	3665236,2	65641019673	14008104	31463793574
106	3	14	0	1	apical	6	4	57935800	77629470082	133091,02	51241487535	undetermined	undetermined
107	3	14	0	3	apical	3	4	1207847,2	60820119969	6550887,6	68163001479	undetermined	undetermined
108	3	14	0	3	basal	6	4	12105650	70829881134	83600,18	49222072125	28134,72	44492425974
109	3	17	-3	2	basal	1	4	63601320	78034661292	2209849,8	63443627564	16620268	42206380225
110	3	17	-3	1	apical	6	4	8786685,6	6943825087	280891,18	54485381025	undetermined	undetermined
111	3	17	0	3	basal	1	4	5363290	67294312805	110364532	5042829526	34657842	45398015175
112	3	28	-7	1	apical	1	4	1795869,6	62542747989	94070,64	49734540987	undetermined	undetermined
113	3	28	-7	1	basal	6	4	52317886	47186501872	17735,18	42488356006	60370214	47808227153
114	3	28	-7	2	apical	3	4	450013,12	56532251757	404461,8	56068775103	undetermined	undetermined
115	3	28	-7	3	apical	6	4	223387,82	53490594899	370005,4	55682080624	undetermined	undetermined
116	3	28	-4	3	basal	3,5	4	84025520	79244112088	4628178	66654100536	52214472	47177908907
117	3	28	-3	2	basal	1	4	62863900	77984013206	1428358,4	61548371932	40428,93	46066922474
118	3	28	0	1	apical	1	4	322577,58	55086341795	553283,04	57429473578	undetermined	undetermined
119	3	28	0	1	basal	6	4	13270970	71229026674	329761,56	5518200029	36905378	45670896579
120	3	28	0	3	apical	6	4	42890750	76323636405	1617521,4	62088500351	9526112	29789156833
