# Supplementary material for: Multifactorial Analysis Identifies Conditions for Robust HCoV-OC43 Replication in Primary Human Bronchial Epithelial Cells Cultured at Air–Liquid Interface
Source: Cells. 2026 May 30;15(11):1010. doi: 10.3390/cells15111010 (PMC13256164; doi:10.3390/cells15111010)
Supplement: Supplementary file 1 [file cells-15-01010-s001.zip › Supplementary File_S3_DoE Power analysis.xlsx]

## Sheet: Poweranalysis
Variable or variable interaction	Type of relationship analysed	Power analysis (p < 0.05)
Interval between infection and harvest [d]	Linear	1.0
Interval between infection and harvest [d]	Quadratic	0.97
Number of sequential mucus washes	Linear	1.0
Number of sequential mucus washes	Quadratic	0.97
Timepoint of last mucus wash relative to infection [d]	Linear	0.95
Timepoint of last mucus wash relative to infection [d]	Quadratic	0.95
Infection route	Linear	1.0
pHBEC passage number	Linear	1.0
Duration of virus inoculation [h]	Linear	1.0
Duration of virus inoculation [h]	Quadratic	0.99
Duration of ALI culture before infection [d]	Linear	0.99
Duration of ALI culture before infection [d]	Quadratic	0.87
Interval between infection and harvest [d]*Number of sequential mucus washes	Linear	1.0
Interval between infection and harvest [d]*Timepoint of last mucus wash relative to infection [d]	Linear	1.0
Interval between infection and harvest [d]*Infection route	Linear	1.0
Interval between infection and harvest [d]*pHBEC passage number	Linear	1.0
Interval between infection and harvest [d]*Duration of virus inoculation [h]	Linear	1.0
Interval between infection and harvest [d]*Duration of ALI culture before infection [d]	Linear	1.0
Number of sequential mucus washes*Timepoint of last mucus wash relative to infection [d]	Linear	1.0
Number of sequential mucus washes*Infection route	Linear	1.0
Number of sequential mucus washes*pHBEC passage number	Linear	1.0
Number of sequential mucus washes*Duration of virus inoculation [hours]	Linear	1.0
Number of sequential mucus washes*Duration of ALI culture before infection [d]	Linear	1.0
Timepoint of last mucus wash relative to infection [d]*Infection route	Linear	1.0
Timepoint of last mucus wash relative to infection [d]*pHBEC passage number	Linear	0.95
Timepoint of last mucus wash relative to infection [d]*Duration of virus inoculation [h]	Linear	1.0
Timepoint of last mucus wash relative to infection [d]*Duration of ALI culture before infection [d]	Linear	1.0
Infection route*pHBEC passage number	Linear	1.0
Infection route*Duration of virus inoculation [h]	Linear	1.0
Infection route*Duration of ALI culture before infection [d]	Linear	1.0
pHBEC passage number*Duration of virus inoculation [h]	Linear	1.0
pHBEC passage number*Duration of ALI culture before infection [d]	Linear	0.99
Duration of virus inoculation [h]*Duration of ALI culture before infection [d]	Linear	1.0
